# Supplementary material for: Identification of transcriptome induced in roots of maize seedlings at the late stage of waterlogging
Source: BMC Plant Biol. 2010 Aug 25;10:189. doi: 10.1186/1471-2229-10-189 (PMC2956539; doi:10.1186/1471-2229-10-189)
Supplement: Additional file 1 — Redundancy, annotation and functional categories of unigenes in the SSH library. a The IDs of sequences submitted to GenBank. b The length of contigs. c ESTs longer than 100 bp were assembled using DNAstar. d Functional classification of unigenes was carried out according to functional categories of Gene Ontology (GO) http://www.geneontology.org. e The IDs of sequences with homology in GenBank. f Annotation analysis was based on blastn and blastx at NCBI with an inclusion score > 50. g The max score based on blastn and blastx at NCBI. [file 1471-2229-10-189-S1.XLS]

## Sheet: Sheet1
Name	Accessiona	Lengthb	Redundancyc	Categoryd	Accessione	Descriptionf	Max score	Total score g	Query coverage	E value	Max ident
Unigene1	HO068150	403	8	amino acid metabolism	NM_001155755.1	Zea mays alanine aminotransferase 2 (LOC100282849), mRNA >gb|EU962513.1| Zea mays clone 243327 alanine aminotransferase 2 mRNA, complete cds	713	713	1	0	0.99
Unigene2	HO068235	665	6	no function	BT062792.1	Zea mays full-length cDNA clone ZM_BFb0347G08 mRNA, complete cds	426	496	0.71	6e-116	0.91
Unigene3	HO068245	506	18	transcription regulation	NM_001153558.1	Zea mays nucleotide binding protein (LOC100280640), mRNA >gb|BT065831.1| Zea mays full-length cDNA clone ZM_BFc0128M15 mRNA, complete cds	286	334	0.54	9e-74	0.96
Unigene4	HO068255	815	3	amino acid metabolism	X63429.1	P.miliaceum mRNA for aspartate aminotransferase (pcAAT2)	926	926	0.95	0	0.85
Unigene5	HO068264	289	7	no function	EU949354.1	Zea mays clone 402952 mRNA sequence	493	493	1	2e-136	0.97
Unigene6	HO068272	189	9	no function	EU962189.1	Zea mays clone 240863 hypothetical protein mRNA, complete cds	304	304	1	1e-79	0.96
Unigene7	HO068281	349	6	signal transduction	AJ307886.1	Zea mays partial mRNA for pollen signalling protein with adenylyl cyclase activity (psiP gene)	448	448	0.76	9e-123	0.97
Unigene8	HO068291	423	4	protein degration	NM_001156027.1	Zea mays COP9 signalosome complex subunit 3 (LOC100283125), mRNA >gb|EU963506.1| Zea mays clone 263419 COP9 signalosome complex subunit 3 mRNA, complete cds	686	686	0.93	0	0.98
Unigene9	HO068295	491	5	no function	XM_002443372.1	Sorghum bicolor hypothetical protein, mRNA	338	338	0.92	2e-89	0.76
Unigene10	HO068069	452	10	amino acid metabolism	NM_001155755.1	Zea mays alanine aminotransferase 2 (LOC100282849), mRNA >gb|EU962513.1| Zea mays clone 243327 alanine aminotransferase 2 mRNA, complete cds	379	379	0.49	5e-102	0.97
Unigene11	HO068080	282	4	secondary metabolism	DQ250641.1	Zea mays coproporphyrinogen III oxidase (cpx2) mRNA, complete cds	443	443	0.88	3e-121	0.99
Unigene12	HO068089	471	2	no function	EU961489.1	Zea mays clone 235883 hypothetical protein mRNA, complete cds	767	767	0.92	0	0.99
Unigene13	HO068100	662	3	no function	XM_002464394.1	Sorghum bicolor hypothetical protein, mRNA	269	269	0.22	9e-69	1
Unigene14	HO068110	277	1	no function	EU967825.1	Zea mays clone 306404 hypothetical protein mRNA, complete cds	138	138	0.42	2e-29	0.86
Unigene15	HO068115	412	3	no function	NM_001150554.1	Zea mays hypothetical protein LOC100276848 (LOC100276848), mRNA >gb|EU965170.1| Zea mays clone 284231 hypothetical protein mRNA, complete cds	744	744	1	0	1
Unigene16	HO068123	474	3	no function	BT065596.1	Zea mays full-length cDNA clone ZM_BFb0325F12 mRNA, complete cds	839	839	0.99	0	0.99
Unigene17	HO068131	260	2	carbon metabolism	NM_001111940.1	Zea mays alcohol dehydrogenase2 (adh2), mRNA >emb|X01965.1| Maize Adh2-N mRNA for alcohol dehydrogenase 2	349	349	0.93	4e-93	0.93
Unigene18	HO068140	182	8	no function	EZ049988.1	TSA: Zea mays contig51106, mRNA sequence	152	152	0.48	4e-34	0.98
Unigene19	HO068149	335	3	carbon metabolism	L23548.1	Zea mays alcohol dehydrogenase (Adh1-S) mRNA, complete cds	309	309	0.88	5e-81	0.84
Unigene20	HO068161	251	3	no function	AY105735.1	Zea mays PCO078539 mRNA sequence	381	381	0.89	7e-103	0.98
Unigene21	GW820101	105	7	no function	NM_001138337.1	Zea mays hypothetical protein LOC100193182 (LOC100193182), mRNA >gb|EU976744.1| Zea mays clone 989018 early nodulin 93 mRNA, complete cds	141	141	0.07	8e-30	1
Unigene22	HO068177	298	3	transporter activity	NM_001155244.1	Zea mays vacuolar protein sorting 26 (LOC100282332), mRNA >gb|EU960525.1| Zea mays clone 225855 vacuolar protein sorting 26 mRNA, complete cds	533	533	1	2e-148	0.99
Unigene23	HO068187	238	1	transcription regulation	NM_001154442.1	Zea mays topoisomerase-like protein (LOC100281524), mRNA >gb|EU956980.1| Zea mays clone 1579374 topoisomerase-like protein mRNA, complete cds	358	358	0.84	8e-96	0.99
Unigene24	HO068197	319	1	no function	EU959675.1	Zea mays clone 219308 hypothetical protein mRNA, complete cds	489	489	0.89	3e-135	0.98
Unigene25	HO068205	690	1	secondary metabolism	EU973059.1	Zea mays clone 392675 sirohydrochlorin ferrochelatase mRNA, complete cds	637	637	0.56	2e-179	0.96
Unigene26	HO068212	140	3	signal transduction	NM_001155675.1	Zea mays amelogenin precursor like protein (LOC100282769), mRNA >gb|EU962251.1| Zea mays clone 241273 amelogenin precursor like protein mRNA, complete cds	239	239	0.97	3e-60	0.98
Unigene27	HO068219	378	12	response to stress	EU965742.1	Zea mays clone 288439 universal stress protein mRNA, complete cds	136	136	0.23	8e-29	0.94
Unigene28	HO068227	291	2	no function	EU959244.1	Zea mays clone 212976 mRNA sequence	457	457	0.86	1e-125	1
Unigene29	HO068234	191	5	amino acid metabolism	EU968806.1	Zea mays clone 324231 isovaleryl-CoA dehydrogenase mRNA, complete cds	282	282	0.89	4e-73	0.96
Unigene30	HO068236	410	2	transcription regulation	NM_001156390.1	Zea mays mov34/MPN/PAD-1 family protein (LOC100283490), mRNA >gb|EU964921.1| Zea mays clone 282565 mov34/MPN/PAD-1 family protein mRNA, complete cds	116	161	0.39	8e-23	0.83
Unigene31	HO068237	1081	1	no function	EU943678.1	Zea mays clone 1677153 mRNA sequence	1427	1427	0.73	0	0.99
Unigene32	GW820102	137	1	no function	EU970652.1	Zea mays clone 348475 mRNA sequence	59	59	0.35	6e-06	0.9
Unigene33	HO068238	166	1	transporter activity	NM_001111890.1	Zea mays membrane H(+)-ATPase1 (mha1), mRNA	109	157	0.74	4e-21	0.96
Unigene34	HO068239	104	1	amino acid metabolism	NM_001112478.1	Zea mays cystatin-like (cc6), mRNA >tpe|BN000511.1| TPA_exp: Zea mays mRNA for putative cystatin (cc6 gene)	109	109	0.66	2e-21	0.95
Unigene35	HO068240	142	2	no function	BT069781.1	Zea mays full-length cDNA clone ZM_BFb0272O23 mRNA, complete cds	232	232	0.92	4e-58	0.99
Unigene36	HO068241	203	1	no function	AY110212.1	Zea mays CL32009_1 mRNA sequence	210	210	0.79	2e-51	0.88
Unigene37	HO068242	302	1	signal transduction	NM_001154606.1	Zea mays TBC domain containing protein (LOC100281686), mRNA >gb|EU957547.1| Zea mays clone 1597118 TBC domain containing protein mRNA, complete cds	210	210	0.57	3e-51	0.86
Unigene38	HO068243	328	1	signal transduction	EU960993.1	Zea mays clone 230290 WD-repeat protein-like mRNA, complete cds	176	291	0.63	8e-41	0.95
Unigene39	HO068244	362	1	carbon metabolism	NM_001158601.1	Zea mays acyl-CoA binding protein (LOC100285710), mRNA >gb|EU973530.1| Zea mays clone 400469 acyl-CoA binding protein mRNA, complete cds	257	257	0.87	3e-65	0.79
Unigene40	HO068246	178	1	no function	NM_001147735.1	Zea mays hypothetical protein LOC100273294 (LOC100273294), mRNA >gb|BT040710.1| Zea mays full-length cDNA clone ZM_BFc0119N09 mRNA, complete cds	80.6	150	0.83	2e-12	0.84
Unigene41	HO068247	250	4	no function	NM_001150274.1	Zea mays hypothetical protein LOC100276501 (LOC100276501), mRNA >gb|EU962780.1| Zea mays clone 245473 hypothetical protein mRNA, complete cds	333	333	0.94	3e-88	0.91
Unigene42	HO068248	215	2	no function	NM_001148682.1	Zea mays hypothetical protein LOC100274319 (LOC100274319), mRNA >gb|BT042764.1| Zea mays full-length cDNA clone ZM_BFc0037P10 mRNA, complete cds	297	297	0.86	2e-77	0.96
Unigene43	HO068249	768	1	amino acid metabolism	X63429.1	P.miliaceum mRNA for aspartate aminotransferase (pcAAT2)	399	680	0.92	9e-108	0.92
Unigene44	HO068250	194	2	no function	NM_001138240.1	Zea mays hypothetical protein LOC100193074 (LOC100193074), mRNA >gb|BT035233.1| Zea mays full-length cDNA clone ZM_BFb0047A02 mRNA, complete cds	224	224	0.96	9e-56	0.88
Unigene45	HO068251	314	1	no function	BT084667.1	Zea mays full-length cDNA clone ZM_BFb0154O23 mRNA, complete cds	129	202	0.76	9e-27	0.83
Unigene46	HO068252	213	2	no function	EU972111.1	Zea mays clone 375207 hypothetical protein mRNA, complete cds	315	315	0.81	7e-83	1
Unigene47	GW820103	190	1	no function	NM_001165525.1	Zea mays hypothetical protein LOC100303987 (LOC100303987), mRNA >gb|EU962189.1| Zea mays clone 240863 hypothetical protein mRNA, complete cds	50	50	0.39	0.004	0.76
Unigene48	HO068247	200	2	oxidation reduction	NM_001155679.1	Zea mays kelch motif family protein (LOC100282773), mRNA >gb|EU962267.1| Zea mays clone 241404 kelch motif family protein mRNA, complete cds	286	286	0.81	3e-74	0.99
Unigene49	HO068248	196	1	no function	BT084444.1	Zea mays full-length cDNA clone ZM_BFb0114K05 mRNA, complete cds	282	282	0.83	4e-73	0.98
Unigene50	HO068256	442	1	protein degration	NM_001156027.1	Zea mays COP9 signalosome complex subunit 3 (LOC100283125), mRNA >gb|EU963506.1| Zea mays clone 263419 COP9 signalosome complex subunit 3 mRNA, complete cds	248	321	0.85	2e-62	0.8
Unigene51	HO068257	424	1	protein degration	NM_001156027.1	Zea mays COP9 signalosome complex subunit 3 (LOC100283125), mRNA >gb|EU963506.1| Zea mays clone 263419 COP9 signalosome complex subunit 3 mRNA, complete cds	132	132	0.34	1e-27	0.8
Unigene52	HO068258	332	1	no function	XM_002445819.1	Sorghum bicolor hypothetical protein, mRNA	448	448	0.88	8e-123	0.93
Unigene53	GW820104	450	1	no function	XM_002449418.1	Sorghum bicolor hypothetical protein, mRNA	96.9	96.9	0.17	9e-17	0.9
Unigene54	GW820105	174	1	no function	BT087491.1	Zea mays full-length cDNA clone ZM_BFb0094A16 mRNA, complete cds	68	68	0.78	1e-08	0.72
Unigene55	HO068259	457	1	no function	EU961489.1	Zea mays clone 235883 hypothetical protein mRNA, complete cds	385	476	0.9	1e-103	0.93
Unigene56	HO068260	452	1	no function	EU961489.1	Zea mays clone 235883 hypothetical protein mRNA, complete cds	179	179	0.4	9e-42	0.82
Unigene57	HO068261	646	1	no function	XM_002464394.1	Sorghum bicolor hypothetical protein, mRNA	145	224	0.31	3e-31	0.96
Unigene58	HO068262	265	1	secondary metabolism	EU952731.1	Zea mays clone 1287207 isopentenyl-diphosphate delta-isomerase II mRNA, complete cds	392	392	0.89	4e-106	0.96
Unigene59	HO068263	274	1	no function	EZ058787.1	TSA: Zea mays contig59909, mRNA sequence	107	155	0.5	3e-20	0.82
Unigene60	HO068265	554	1	signal transduction	NM_001158841.1	Zea mays MPK17-1 - putative MAPK (LOC100285952), mRNA >gb|EU974844.1| Zea mays clone 459682 MPK17-1 - putative MAPK mRNA, complete cds	304	407	0.94	4e-79	0.86
Unigene61	HO068266	176	1	no function	NM_001147735.1	Zea mays hypothetical protein LOC100273294 (LOC100273294), mRNA >gb|BT040710.1| Zea mays full-length cDNA clone ZM_BFc0119N09 mRNA, complete cds	113	113	0.51	4e-22	0.9
Unigene62	HO068267	452	1	no function	NM_001136584.1	Zea mays hypothetical protein LOC100191148 (LOC100191148), mRNA >gb|BT033172.1| Zea mays full-length cDNA clone ZM_BFb0108I18 mRNA, complete cds	304	354	0.64	3e-79	0.95
Unigene63	HO068268	352	4	transcription regulation	EU955280.1	Zea mays clone 1522825 36.4 kDa proline-rich protein mRNA, complete cds	178	178	0.35	2e-41	0.91
Unigene64	HO068269	165	1	response to stress	EU965115.1	Zea mays clone 283925 universal stress protein mRNA, complete cds	102	102	0.49	6e-19	0.9
Unigene65	GW820106	370	1	response to stress	EU965115.1	Zea mays clone 283925 universal stress protein mRNA, complete cds	80.6	80.6	0.19	6e-12	0.87
Unigene66	GW820107	440	1	no function	AK241671.1	Oryza sativa Japonica Group cDNA, clone: J065192E07, full insert sequence	96.9	96.9	0.51	9e-17	0.7
Unigene67	HO068270	365	1	no function	EU945461.1	Zea mays clone 273904 mRNA sequence	203	203	0.46	7e-49	0.86
Unigene68	HO068271	204	1	Energy	NM_001153582.1	Zea mays ATPase (LOC100280664), mRNA >gb|EU953180.1| Zea mays clone 1389497 ATPase mRNA, complete cds	150	150	0.45	2e-33	0.96
Unigene69	GW820108	321	4	no function	EU945461.1	Zea mays clone 273904 mRNA sequence	203	203	0.46	7e-49	0.86
Unigene70	HO068273	315	1	carbon metabolism	L23548.1	Zea mays alcohol dehydrogenase (Adh1-S) mRNA, complete cds	235	235	0.5	9e-59	0.92
Unigene71	HO068274	310	1	carbon metabolism	EU959948.1	Zea mays clone 220817 alcohol dehydrogenase 1 mRNA, complete cds	127	127	0.45	3e-26	0.8
Unigene72	HO068275	237	2	no function	NM_001058956.1	Oryza sativa (japonica cultivar-group) Os04g0307200 (Os04g0307200) mRNA, complete cds	172	172	0.82	6e-40	0.75
Unigene73	HO068276	366	1	carbon metabolism	NM_001158601.1	Zea mays acyl-CoA binding protein (LOC100285710), mRNA >gb|EU973530.1| Zea mays clone 400469 acyl-CoA binding protein mRNA, complete cds	293	393	0.92	4e-76	0.86
Unigene74	HO068277	161	2	carbon metabolism	NM_001155295.1	Zea mays NADH-ubiquinone oxidoreductase 51 kDa subunit (LOC100282384), mRNA >gb|EU960708.1| Zea mays clone 227779 NADH-ubiquinone oxidoreductase 51 kDa subunit mRNA, complete cds	192	192	0.92	4e-46	0.88
Unigene75	HO068278	384	2	signal transduction	NM_001155929.1	Zea mays protein phosphatase 2C isoform gamma (LOC100283027), mRNA >gb|EU963214.1| Zea mays clone 259226 protein phosphatase 2C isoform gamma mRNA, complete cds	363	363	0.89	3e-97	0.8
Unigene76	HO068279	141	1	no function	BT083848.1	Zea mays full-length cDNA clone ZM_BFb0046I03 mRNA, complete cds	181	181	0.73	7e-43	0.99
Unigene77	GW820109	134	1	no function	BT064633.1	Zea mays full-length cDNA clone ZM_BFc0192G20 mRNA, complete cds	51.8	51.8	0.49	0.0008	0.8
Unigene78	HO068280	308	1	signal transduction	NM_001153481.1	Zea mays ADP-ribosylation factor 1 (LOC100280562), mRNA >gb|EU952604.1| Zea mays clone 1284284 ADP-ribosylation factor 1 mRNA, complete cds	338	338	0.83	1e-89	0.9
Unigene79	GW820110	386	1	no function	BT017510.1	Zea mays clone EL01N0417E07.c mRNA sequence	69.8	69.8	0.24	1e-08	0.81
Unigene80	GW820111	609	1	no function	NM_001147349.1	Zea mays hypothetical protein LOC100272896 (LOC100272896), mRNA >gb|BT039710.1| Zea mays full-length cDNA clone ZM_BFc0040H01 mRNA, complete cds	87.8	87.8	0.13	6e-14	0.83
Unigene81	HO068282	581	1	transporter activity	NM_001157969.1	Zea mays ATP binding protein (LOC100285074), mRNA >gb|EU970768.1| Zea mays clone 350412 ATP binding protein mRNA, complete cds	241	348	0.71	4e-60	0.74
Unigene82	HO068283	139	1	no function	BT085115.1	Zea mays full-length cDNA clone ZM_BFb0295B12 mRNA, complete cds	107	107	0.54	1e-20	0.92
Unigene83	HO068284	501	1	transporter activity	NM_001157969.1	Zea mays ATP binding protein (LOC100285074), mRNA >gb|EU970768.1| Zea mays clone 350412 ATP binding protein mRNA, complete cds	367	367	0.63	3e-98	0.86
Unigene84	HO068285	404	1	signal transduction	EU100064.1	Sorghum bicolor lammer-type protein kinase (AFC1) mRNA, complete cds	163	206	0.43	6e-37	0.89
Unigene85	HO068286	339	2	signal transduction	EU970302.1	Zea mays clone 343196 WD-repeat protein-like mRNA, complete cds	342	410	0.87	9e-91	0.94
Unigene86	HO068287	330	1	signal transduction	EU970302.1	Zea mays clone 343196 WD-repeat protein-like mRNA, complete cds	279	279	0.86	9e-72	0.82
Unigene87	HO068288	167	2	no function	EZ059723.1	TSA: Zea mays contig60845, mRNA sequence	242	242	0.92	3e-61	0.95
Unigene88	HO068289	250	4	oxidation reduction	NM_001158293.1	Zea mays NADH-ubiquinone oxidoreductase 20 kDa subunit (LOC100285400), mRNA >gb|EU972139.1| Zea mays clone 375975 NADH-ubiquinone oxidoreductase 20 kDa subunit mRNA, complete cds	331	331	0.88	1e-87	0.92
Unigene89	HO068290	239	1	no function	BT067582.1	Zea mays full-length cDNA clone ZM_BFc0096E07 mRNA, complete cds	174	174	0.84	2e-40	0.8
Unigene90	GW820112	203	1	no homology	FN357313.1	Schistosoma mansoni genome sequence supercontig Smp_scaff000022	44.6	44.6	0.22	0.2	0.84
Unigene91	GW820113	190	1	no homology	CP000080.1	Leishmania major strain Friedlin chromosome 29, complete sequence	41	41	0.14	2.3
Unigene92	GW820114	188	1	no homology	XM_001334624.1	PREDICTED: Danio rerio tropomodulin-2-like (LOC794654), mRNA	41	41	0.2	2.3	0.84
Unigene93	HO068292	144	3	transporter activity	EU954649.1	Zea mays clone 1475456 protein transport protein SEC61 gamma subunit mRNA, complete cds	194	194	0.79	1e-46	0.97
Unigene94	GW820115	449	1	no function	NM_001148065.2	Zea mays hypothetical protein LOC100273651 (LOC100273651), mRNA >gb|BT041565.2| Zea mays full-length cDNA clone ZM_BFb0006H05 mRNA, complete cds	91.5	196	0.6	4e-15	0.89
Unigene95	GW820116	141	1	no homology	CP001615.1	Exiguobacterium sp. AT1b, complete genome	42.8	42.8	0.19	0.45	0.92
Unigene96	HO068293	560	1	signal transduction	NM_001158841.1	Zea mays MPK17-1 - putative MAPK (LOC100285952), mRNA >gb|EU974844.1| Zea mays clone 459682 MPK17-1 - putative MAPK mRNA, complete cds	562	562	0.93	9e-157	0.84
Unigene97	HO068294	565	1	signal transduction	NM_001158841.1	Zea mays MPK17-1 - putative MAPK (LOC100285952), mRNA >gb|EU974844.1| Zea mays clone 459682 MPK17-1 - putative MAPK mRNA, complete cds	351	351	0.8	3e-93	0.79
Unigene98	GW820117	136	1	no homology	CU469517.13	Zebrafish DNA sequence from clone DKEY-89E6 in linkage group 7, complete sequence	41	41	0.18	1.5	0.96
Unigene99	GW820118	216	1	no function	NM_001177136.1	Zea mays hypothetical protein LOC100384646 (LOC100384646), mRNA >gb|BT083848.1| Zea mays full-length cDNA clone ZM_BFb0046I03 mRNA, complete cds	75.2	75.2	0.24	1e-10	0.92
Unigene100	HO068060	324	1	signal transduction	AB071297.1	Oryza sativa OsARF7b mRNA for auxin response factor 7b, partial cds	194	303	0.81	3e-46	0.85
Unigene101	HO068060	434	1	signal transduction	EU100064.1	Sorghum bicolor lammer-type protein kinase (AFC1) mRNA, complete cds	206	206	0.54	6e-50	0.79
Unigene102	HO068062	183	1	carbon metabolism	NM_001156230.1	Zea mays succinyl-CoA ligase alpha-chain 2 (LOC100283329), mRNA >gb|EU964322.1| Zea mays clone 277937 succinyl-CoA ligase alpha-chain 2 mRNA, complete cds	264	264	0.81	1e-67	0.99
Unigene103	GW820119	300	1	transporter activity	NM_001155244.1	Zea mays vacuolar protein sorting homolog26 (vpsh26), mRNA >gb|EU960525.1| Zea mays clone 225855 vacuolar protein sorting 26 mRNA, complete cds	62.6	62.6	0.36	1e-06	0.73
Unigene104	HO068063	285	4	transporter activity	NM_100718.4	Arabidopsis thaliana CRT3 (CALRETICULIN 3); calcium ion binding / unfolded protein binding (CRT3) mRNA, complete cds	450	450	1	2e-123	0.95
Unigene105	HO068064	329	2	transporter activity	EF452301.1	Triticum aestivum calreticulin (CRT) mRNA, complete cds	143	143	0.47	4e-31	0.78
Unigene106	HO068065	322	3	no function	BT063593.1	Zea mays full-length cDNA clone ZM_BFc0083N06 mRNA, complete cds	248	248	0.57	1e-62	0.88
Unigene107	HO068066	377	2	no function	BT063593.1	Zea mays full-length cDNA clone ZM_BFc0083N06 mRNA, complete cds	360	360	0.87	3e-96	0.82
Unigene108	HO068067	313	1	no function	BT063593.1	Zea mays full-length cDNA clone ZM_BFc0083N06 mRNA, complete cds	179	179	0.39	6e-42	0.93
Unigene109	HO068068	311	4	Energy	NM_001155506.1	Zea mays vacuolar ATP synthase subunit B (LOC100282598), mRNA >gb|EU961585.1| Zea mays clone 236743 vacuolar ATP synthase subunit B isoform 1 mRNA, complete cds	266	266	0.74	5e-68	0.85
Unigene110	HO068070	305	1	Energy	NM_001155506.1	Zea mays vacuolar ATP synthase subunit B (LOC100282598), mRNA >gb|EU961585.1| Zea mays clone 236743 vacuolar ATP synthase subunit B isoform 1 mRNA, complete cds	206	206	0.64	4e-50	0.85
Unigene111	HO068071	644	1	oxidation reduction	EU971604.1	Zea mays clone 367913 aldo-keto reductase/ oxidoreductase mRNA, complete cds	223	561	0.94	1e-54	0.97
Unigene112	HO068072	602	1	oxidation reduction	EU971604.1	Zea mays clone 367913 aldo-keto reductase/ oxidoreductase mRNA, complete cds	217	217	0.57	5e-53	0.74
Unigene113	HO068073	646	1	oxidation reduction	EU971604.1	Zea mays clone 367913 aldo-keto reductase/ oxidoreductase mRNA, complete cds	526	526	0.86	8e-146	0.81
Unigene114	HO068074	606	1	oxidation reduction	EU971604.1	Zea mays clone 367913 aldo-keto reductase/ oxidoreductase mRNA, complete cds	149	149	0.61	2e-32	0.69
Unigene115	HO068075	327	1	oxidation reduction	NM_001147738.1	Zea mays putative glutathione peroxidase (LOC100273297), mRNA >gb|BT066291.1| Zea mays full-length cDNA clone ZM_BFc0176M03 mRNA, complete cds	248	336	0.83	1e-62	0.91
Unigene116	HO068076	389	1	oxidation reduction	NM_001147738.1	Zea mays putative glutathione peroxidase (LOC100273297), mRNA >gb|BT066291.1| Zea mays full-length cDNA clone ZM_BFc0176M03 mRNA, complete cds	277	402	0.87	4e-71	0.9
Unigene117	HO068077	341	1	transcription regulation	NM_001155514.1	Zea mays tRNA-splicing endonuclease subunit Sen2 (LOC100282606), mRNA >gb|EU961608.1| Zea mays clone 236946 tRNA-splicing endonuclease subunit Sen2 mRNA, complete cds	260	260	0.73	2e-66	0.83
Unigene118	HO068078	233	1	signal transduction	EU961683.1	Zea mays clone 237574 WD-repeat protein-like mRNA, complete cds	152	152	0.44	6e-34	0.94
Unigene119	HO068079	264	3	amino acid metabolism	NM_001112223.1	Zea mays ferredoxin-dependent glutamate synthase1 (fgs1), mRNA >gb|M59190.1|MZEFEGLU Zea mays ferredoxin-dependent glutamate synthase mRNA, complete cds	389	389	0.86	5e-105	0.97
Unigene120	HO068081	175	2	amino acid metabolism	X63429.1	P.miliaceum mRNA for aspartate aminotransferase (pcAAT2)	141	141	0.77	7e-31	0.83
Unigene121	HO068082	225	1	amino acid metabolism	EU346759.1	Triticum aestivum cultivar Jasna aspartate aminotransferase mRNA, partial cds	122	122	0.54	9e-25	0.84
Unigene122	HO068083	218	1	no function	EU964350.1	Zea mays clone 278119 hypothetical protein mRNA, complete cds	279	279	0.87	5e-72	0.93
Unigene123	GW820120	264	1	no function	BT065779.1	Zea mays full-length cDNA clone ZM_BFc0090B04 mRNA, complete cds	87.8	87.8	0.45	3e-14	0.77
Unigene124	HO068084	204	1	no function	EU964350.1	Zea mays clone 278119 hypothetical protein mRNA, complete cds	109	206	0.77	5e-21	0.93
Unigene125	GW820121	467	1	no function	EU968916.1	Zea mays clone 324950 mRNA sequence	93.3	93.3	0.2	1e-15	0.84
Unigene126	HO068085	465	1	no function	EU976873.1	Zea mays clone 992489 hypothetical protein mRNA, complete cds	129	218	0.52	1e-26	0.81
Unigene127	HO068086	345	1	no function	BT067830.1	Zea mays full-length cDNA clone ZM_BFc0164N10 mRNA, complete cds	145	224	0.66	1e-31	0.94
Unigene128	HO068087	348	2	amino acid metabolism	EU968806.1	Zea mays clone 324231 isovaleryl-CoA dehydrogenase mRNA, complete cds	347	431	0.84	2e-92	0.97
Unigene129	HO068088	350	2	no function	BT065044.1	Zea mays full-length cDNA clone ZM_BFc0161M01 mRNA, complete cds	517	517	0.99	2e-143	0.93
Unigene130	HO068090	209	2	no function	NM_001137189.1	Zea mays hypothetical protein LOC100191764 (LOC100191764), mRNA >gb|BT033965.1| Zea mays full-length cDNA clone ZM_BFc0036L21 mRNA, complete cds	251	251	0.96	7e-64	0.88
Unigene131	HO068091	705	1	translation regulation	NM_001156455.1	Zea mays prolyl-tRNA synthetase (LOC100283555), mRNA >gb|EU965113.1| Zea mays clone 283917 prolyl-tRNA synthetase mRNA, complete cds	349	349	0.5	1e-92	0.83
Unigene132	HO068092	673	1	translation regulation	NM_001156455.1	Zea mays prolyl-tRNA synthetase (LOC100283555), mRNA >gb|EU965113.1| Zea mays clone 283917 prolyl-tRNA synthetase mRNA, complete cds	520	520	0.53	3e-144	0.92
Unigene133	HO068093	464	1	transporter activity	NM_001157663.1	Zea mays organic anion transporter (LOC100284768), mRNA >gb|EU969610.1| Zea mays clone 333166 organic anion transporter mRNA, complete cds	219	411	0.78	1e-53	0.86
Unigene134	HO068094	483	2	transporter activity	NM_001157663.1	Zea mays organic anion transporter (LOC100284768), mRNA >gb|EU969610.1| Zea mays clone 333166 organic anion transporter mRNA, complete cds	682	682	0.92	0	0.93
Unigene135	HO068095	275	1	amino acid metabolism	EU956356.1	Zea mays clone 1561218 CAAX prenyl protease 1 mRNA, complete cds	141	204	0.83	1e-30	0.77
Unigene136	HO068096	277	1	amino acid metabolism	EU956356.1	Zea mays clone 1561218 CAAX prenyl protease 1 mRNA, complete cds	324	324	0.83	2e-85	0.91
Unigene137	HO068097	374	1	no function	NM_001147565.1	Zea mays hypothetical protein LOC100273116 (LOC100273116), mRNA >gb|BT040245.1| Zea mays full-length cDNA clone ZM_BFc0073E17 mRNA, complete cds	468	468	0.9	1e-128	0.91
Unigene138	HO068098	364	1	no function	NM_001147565.1	Zea mays hypothetical protein LOC100273116 (LOC100273116), mRNA >gb|BT040245.1| Zea mays full-length cDNA clone ZM_BFc0073E17 mRNA, complete cds	210	280	0.78	4e-51	0.84
Unigene139	HO068099	370	1	no function	XM_002466806.1	Sorghum bicolor hypothetical protein, mRNA	140	140	0.77	6e-30	0.71
Unigene140	HO068101	384	1	no function	XM_002466806.1	Sorghum bicolor hypothetical protein, mRNA	116	116	0.31	7e-23	0.78
Unigene141	HO068102	278	1	secondary metabolism	AY312172.1	Zea mays Zong31 acetyl-coenzyme A carboxylase ACC1B (acc1b) mRNA, complete cds; nuclear gene for plastid product	360	360	0.85	3e-96	0.93
Unigene142	HO068103	262	1	secondary metabolism	AY312172.1	Zea mays Zong31 acetyl-coenzyme A carboxylase ACC1B (acc1b) mRNA, complete cds; nuclear gene for plastid product	141	141	0.4	1e-30	0.89
Unigene143	HO068104	448	1	no function	XM_002465078.1	Sorghum bicolor hypothetical protein, mRNA	345	345	0.83	1e-91	0.81
Unigene144	HO068105	412	1	no function	BT018155.1	Zea mays clone EL01N0556A12.c mRNA sequence	150	150	0.43	4e-33	0.79
Unigene145	HO068106	147	1	carbon metabolism	NM_001156353.1	Zea mays pyruvate kinase, cytosolic isozyme (LOC100283452), mRNA >gb|EU964800.1| Zea mays clone 281612 pyruvate kinase, cytosolic isozyme mRNA, complete cds	174	174	0.91	1e-40	0.9
Unigene146	GW820122	227	2	no function	NM_001138380.1	Zea mays LOC100193230 (cl862_1), mRNA >gb|BT035442.1| Zea mays full-length cDNA clone ZM_BFb0063E19 mRNA, complete cds	78.8	78.8	0.38	1e-11	0.82
Unigene147	HO068107	147	1	no function	NM_001138380.1	Zea mays hypothetical protein LOC100193230 (LOC100193230), mRNA >gb|BT035442.1| Zea mays full-length cDNA clone ZM_BFb0063E19 mRNA, complete cds	223	223	0.54	4e-55	0.95
Unigene148	HO068108	272	1	response to stress	EU964224.1	Zea mays clone 277086 hypoxia induced protein conserved region containing protein mRNA, complete cds	167	319	0.86	3e-38	0.91
Unigene149	HO068109	267	1	response to stress	EU964224.1	Zea mays clone 277086 hypoxia induced protein conserved region containing protein mRNA, complete cds	306	306	0.84	5e-80	0.9
Unigene150	HO068111	775	1	signal transduction	NM_001157080.1	Zea mays protein kinase APK1A (LOC100284184), mRNA >gb|EU967418.1| Zea mays clone 302734 protein kinase APK1A mRNA, complete cds	352	577	0.6	1e-93	0.95
Unigene151	GW820123	120	1	no homology	BT087491.1	Zea mays full-length cDNA clone ZM_BFb0094A16 mRNA, complete cds	42.8	42.8	0.21	0.37	0.96
Unigene152	GW820124	158	1	response to stress	EU954141.1	Zea mays clone 1456710 universal stress protein mRNA, complete cds	55.4	55.4	0.38	8e-05	0.82
Unigene153	HO068112	242	1	amino acid metabolism	NM_001157766.1	Zea mays prolyl 4-hydroxylase alpha-2 subunit (LOC100284871), mRNA >gb|EU969971.1| Zea mays clone 337951 prolyl 4-hydroxylase alpha-2 subunit precursor, mRNA, complete cds	345	345	0.83	5e-92	0.98
Unigene154	HO068113	356	1	carbon metabolism	NM_001158601.1	Zea mays acyl-CoA binding protein (LOC100285710), mRNA >gb|EU973530.1| Zea mays clone 400469 acyl-CoA binding protein mRNA, complete cds	129	129	0.79	1e-26	0.7
Unigene155	GW820125	217	1	no homology	AP005103.5	Oryza sativa Japonica Group genomic DNA, chromosome 7, BAC clone:OSJNBa0036M16	44.6	44.6	0.15	0.22	0.88
Unigene156	GW820126	288	1	signal transduction	NM_001153481.1	Zea mays ADP-ribosylation factor 1 (LOC100280562), mRNA >gb|EU952604.1| Zea mays clone 1284284 ADP-ribosylation factor 1 mRNA, complete cds	80.6	80.6	0.6	4e-12	0.72
Unigene157	GW820127	347	1	no homology	BT018748.1	Zea mays clone EL01N0522F03.d mRNA sequence	44.6	44.6	0.13	0.38	0.83
Unigene158	GW820128	195	1	no homology	AB218617.1	Rattus norvegicus genomic DNA, chromosome 4, clone: CH230-65K18, complete sequence	48.2	48.2	0.14	0.016	0.96
Unigene159	HO068114	171	1	no function	NM_001153201.1	Zea mays hypothetical protein LOC100280273 (LOC100280273), mRNA >gb|BT055895.1| Zea mays full-length cDNA clone ZM_BFc0016C08 mRNA, complete cds	237	237	0.8	1e-59	0.98
Unigene160	HO068116	336	1	protein degration	AB070259.1	Oryza sativa Japonica Group OsRPN5 mRNA for 26S proteasome regulatory particle non-ATPase subunit5, partial cds	224	224	0.75	2e-55	0.79
Unigene161	HO068117	330	1	transporter activity	NM_001138935.1	Zea mays hypothetical protein LOC100193854 (LOC100193854), mRNA >gb|EU962170.1| Zea mays clone 240721 transport protein particle subunit trs31 mRNA, complete cds	448	448	0.86	8e-123	0.95
Unigene162	HO068118	315	1	no function	BT068509.1	Zea mays full-length cDNA clone ZM_BFb0231A14 mRNA, complete cds	307	307	0.8	2e-80	0.87
Unigene163	GW820129	141	1	oxidation reduction	EU971604.1	Zea mays clone 367913 aldo-keto reductase/ oxidoreductase mRNA, complete cds	75.2	123	0.13	4e-10	0.93
Unigene164	HO068119	344	1	carbon metabolism	NM_001158924.1	Zea mays NADP-dependent malic enzyme (LOC100286036), mRNA >gb|EU975279.1| Zea mays clone 486294 NADP-dependent malic enzyme mRNA, complete cds	484	484	0.85	1e-133	0.96
Unigene165	GW820130	128	1	no homology	CP000653.1	Enterobacter sp. 638, complete genome	41	41	0.25	1.4
Unigene166	HO068120	300	1	amino acid metabolism	NM_001112333.1	Zea mays protein disulfide isomerase (PDIL5-3), mRNA >gb|AY739293.1| Zea mays protein disulfide isomerase (PDIL5-3) mRNA, complete cds	419	419	0.89	4e-114	0.95
Unigene167	GW820131	280	1	no function	BT087979.1	Zea mays full-length cDNA clone ZM_BFb0338I06 mRNA, complete cds	55.4	98.2	0.32	0.0002	0.92
Unigene168	HO068121	286	1	transcription regulation	EU968352.1	Zea mays clone 319348 DNA-binding protein MNB1B mRNA, complete cds	452	452	0.87	6e-124	1
Unigene169	HO068122	394	1	transcription regulation	NM_001137490.1	Zea mays hypothetical protein LOC100192067 (LOC100192067), mRNA >gb|EU957774.1| Zea mays clone 1615683 ribonucleoprotein like protein mRNA, complete cds	298	592	0.9	1e-77	0.96
Unigene170	HO068123	354	1	protein degration	NM_001155271.1	Zea mays ubiquitin-activating enzyme E1 domain-containing protein 1 (LOC100282359), mRNA >gb|EU960598.1| Zea mays clone 226512 ubiquitin-activating enzyme E1 domain-containing protein 1 mRNA, complete cds	529	529	0.92	3e-147	0.95
Unigene171	HO068125	532	1	no function	NM_001149174.1	Zea mays hypothetical protein LOC100274928 (LOC100274928), mRNA >gb|EU953616.1| Zea mays clone 1439710 hypothetical protein mRNA, complete cds	320	512	0.8	5e-84	0.94
Unigene172	GW820132	496	1	no function	EZ067350.1	TSA: Zea mays contig02985, mRNA sequence	71.6	71.6	0.12	4e-09	0.85
Unigene173	HO068126	180	1	protein degration	EU955756.1	Zea mays clone 1544895 proteasome subunit beta type 7-A precursor, mRNA, complete cds	149	149	0.57	5e-33	0.92
Unigene174	GW820133	151	1	no homology	BT087491.1	Zea mays full-length cDNA clone ZM_BFb0094A16 mRNA, complete cds	41	41	0.28	1.7	0.81
Unigene175	HO068127	634	1	carbon metabolism	NM_114711.2	Arabidopsis thaliana KING1 (SNF1-RELATED PROTEIN KINASE REGULATORY SUBUNIT GAMMA 1) (KING1) mRNA, complete cds	107	107	0.28	7e-20	0.73
Unigene176	HO068128	545	1	carbon metabolism	NM_001111915.1	Zea mays cytosolic glyceroldehyde-3-phosphate dehydrogenase GAPC3 (gpc3), mRNA >gb|U45856.1|ZMU45856 Zea mays glyceraldehyde-3-phosphate dehydrogenase GAPC3 (gpc3) mRNA, complete cds	785	785	0.91	0	0.94
Unigene177	HO068129	172	1	no function	EZ057159.1	TSA: Zea mays contig58281, mRNA sequence	242	242	0.84	3e-61	0.97
Unigene178	HO068130	244	1	no function	NM_001152095.1	Zea mays hypothetical protein LOC100279030 (LOC100279030), mRNA >gb|EU976453.1| Zea mays clone 894745 hypothetical protein mRNA, complete cds	370	370	0.92	1e-99	0.96
Unigene179	GW820134	318	1	no function	NM_001175117.1	Zea mays hypothetical protein LOC100382372 (LOC100382372), mRNA >gb|BT064083.1| Zea mays full-length cDNA clone ZM_BFc0136M22 mRNA, complete cds	82.4	82.4	0.33	1e-12	0.79
Unigene180	HO068132	341	1	protein degration	EU952485.1	Zea mays clone 1281997 proteasome subunit beta type 1 mRNA, complete cds	363	363	0.9	3e-97	0.86
Unigene181	GW820135	138	1	no homology	CT009607.7	Mouse DNA sequence from clone RP23-134I10 on chromosome 17, complete sequence	41	41	0.19	1.5	0.92
Unigene182	HO068133	220	1	signal transduction	NM_001153504.1	Zea mays guanine nucleotide-binding protein beta subunit-like protein (LOC100280585), mRNA >gb|EU952736.1| Zea mays clone 1287276 guanine nucleotide-binding protein beta subunit-like protein mRNA, complete cds	298	298	0.86	6e-78	0.94
Unigene183	HO068134	310	1	no function	EU954566.1	Zea mays clone 1470243 hypothetical protein mRNA, complete cds	140	140	0.37	5e-30	0.89
Unigene184	HO068135	447	1	secondary metabolism	NM_001156957.1	Zea mays coronatine-insensitive protein 1 (LOC100284059), mRNA >gb|EU966949.1| Zea mays clone 298343 coronatine-insensitive protein 1 mRNA, complete cds	508	508	0.77	1e-140	0.92
Unigene185	HO068136	250	1	no function	NM_001152892.1	Zea mays hypothetical protein LOC100279942 (LOC100279942), mRNA >gb|BT055173.1| Zea mays full-length cDNA clone ZM_BFc0109J05 mRNA, complete cds	369	369	0.86	5e-99	0.98
Unigene186	HO068137	227	2	carbon metabolism	EU971052.1	Zea mays clone 356579 sucrose synthase 1 mRNA, complete cds	282	282	0.7	5e-73	0.98
Unigene187	HO068138	631	3	no function	NM_001150313.1	Zea mays hypothetical protein LOC100276552 (LOC100276552), mRNA >gb|EU963199.1| Zea mays clone 258960 hypothetical protein mRNA, complete cds	453	565	0.82	4e-124	0.88
Unigene188	HO068139	317	1	signal transduction	AY226827.1	Oryza sativa (indica cultivar-group) small GTP binding protein (Rab7) mRNA, complete cds	367	367	0.86	2e-98	0.9
Unigene189	GW820136	449	1	no homology	NM_001187228.1	Oryza sativa Japonica Group Os04g0689800 (Os04g0689800) mRNA, complete cds	42.8	42.8	0.07	1.7	0.87
Unigene190	HO068141	360	1	translation regulation	NM_001155921.1	Zea mays translation initiation factor eIF-2B beta subunit (LOC100283019), mRNA >gb|EU963177.1| Zea mays clone 258754 translation initiation factor eIF-2B beta subunit mRNA, complete cds	275	350	0.77	1e-70	0.89
Unigene191	GW820137	172	1	no homology	NM_001111487.1	Zea mays cellulose synthase7 (cesa7), mRNA >gb|AF200531.1|AF200531 Zea mays cellulose synthase-7 (CesA-7) mRNA, complete cds	44.6	44.6	0.21	0.17	0.86
Unigene192	HO068142	292	1	protein degration	NM_001153396.1	Zea mays ubiquitin-conjugating enzyme E2-17 kDa (LOC100280476), mRNA >gb|EU951932.1| Zea mays clone 1062681 ubiquitin-conjugating enzyme E2-17 kDa mRNA, complete cds	275	275	0.73	9e-71	0.89
Unigene193	HO068143	340	1	amino acid metabolism	NM_001154299.1	Zea mays S-adenosylmethionine-dependent methyltransferase/ methyltransferase/ thiopurine S-methyltransferase (LOC100281381), mRNA >gb|EU956554.1| Zea mays clone 1565938 S-adenosylmethionine-dependent methyltransferase/ methyltransferase/ thiopurine S-methyltransferase mRNA, complete cds	358	358	0.88	1e-95	0.88
Unigene194	HO068144	284	1	no function	NM_001138031.1	Zea mays hypothetical protein LOC100192840 (LOC100192840), mRNA >gb|BT034934.1| Zea mays full-length cDNA clone ZM_BFb0028P23 mRNA, complete cds	378	378	0.76	1e-101	0.98
Unigene195	HO068145	473	1	no function	XM_002466099.1	Sorghum bicolor hypothetical protein, mRNA	273	273	0.45	5e-70	0.89
Unigene196	GW820138	243	1	no homology	NM_001111487.1	Zea mays cellulose synthase7 (cesa7), mRNA >gb|AF200531.1|AF200531 Zea mays cellulose synthase-7 (CesA-7) mRNA, complete cds	44.6	44.6	0.21	0.17	0.86
Unigene197	HO068146	556	1	no function	NM_001138147.1	Zea mays hypothetical protein LOC100192973 (LOC100192973), mRNA >gb|EU970645.1| Zea mays clone 348401 hypothetical protein mRNA, complete cds	596	596	0.87	4e-167	0.87
Unigene198	HO068147	530	1	translation regulation	EU976714.1	Zea mays clone 988301 60S ribosomal protein L23a mRNA, complete cds	282	282	0.36	1e-72	0.92
Unigene199	HO068148	683	1	no function	NM_001148360.1	Zea mays hypothetical protein LOC100273973 (LOC100273973), mRNA >gb|BT042128.1| Zea mays full-length cDNA clone ZM_BFb0139E19 mRNA, complete cds	139	139	0.14	2e-29	0.91
Unigene200	HO068151	382	1	no function	BT065596.1	Zea mays full-length cDNA clone ZM_BFb0325F12 mRNA, complete cds	287	287	0.53	3e-74	0.91
Unigene201	HO068152	200	1	no function	EZ059723.1	TSA: Zea mays contig60845, mRNA sequence	132	132	0.82	8e-28	0.81
Unigene202	HO068153	467	1	no function	XM_002449418.1	Sorghum bicolor hypothetical protein, mRNA	222	222	0.44	1e-54	0.85
Unigene203	HO068154	201	1	no function	BT087491.1	Zea mays full-length cDNA clone ZM_BFb0094A16 mRNA, complete cds	122	122	0.64	9e-25	0.82
Unigene204	HO068155	427	1	no function	NM_001146985.1	Zea mays hypothetical protein LOC100272516 (LOC100272516), mRNA >gb|BT038875.1| Zea mays full-length cDNA clone ZM_BFb0337D14 mRNA, complete cds	189	189	0.68	1e-44	0.79
Unigene205	HO068156	281	1	amino acid metabolism	EU956356.1	Zea mays clone 1561218 CAAX prenyl protease 1 mRNA, complete cds	114	114	0.54	2e-22	0.77
Unigene206	HO068157	357	1	no function	BT067830.1	Zea mays full-length cDNA clone ZM_BFc0164N10 mRNA, complete cds	486	486	0.87	3e-134	0.94
Unigene207	HO068158	531	1	no function	NM_001152676.1	Zea mays hypothetical protein LOC100279717 (LOC100279717), mRNA >gb|BT054753.1| Zea mays full-length cDNA clone ZM_BFb0025A06 mRNA, complete cds	228	228	0.81	3e-56	0.76
Unigene208	HO068159	317	1	signal transduction	EU970302.1	Zea mays clone 343196 WD-repeat protein-like mRNA, complete cds	387	387	0.88	2e-104	0.91
Unigene209	HO068160	269	2	transporter activity	NM_001155316.1	Zea mays alpha-mannosidase/ calcium ion binding protein (LOC100282405), mRNA >gb|EU960794.1| Zea mays clone 228711 alpha-mannosidase/ calcium ion binding protein mRNA, complete cds	405	405	0.88	8e-110	0.97
Unigene210	HO068162	145	2	response to stress	EU956477.1	Zea mays clone 1564201 wound responsive protein mRNA, complete cds	161	161	0.66	7e-37	0.96
Unigene211	HO068163	502	1	no function	BT041477.1	Zea mays full-length cDNA clone ZM_BFc0033C21 mRNA, complete cds	444	444	0.65	2e-121	0.89
Unigene212	GW820139	190	1	no homology	GU048898.1	Solanum lycopersicum clone BAC CaCM779F05-Tomato, complete sequence	41	41	0.15	2.3	0.9
Unigene213	HO068164	327	1	no function	NM_001111963.1	Zea mays In2-1 protein (In2-1), mRNA >emb|X58573.1| Maize In2-1 mRNA	513	513	0.89	3e-142	0.99
Unigene214	HO068165	241	1	amino acid metabolism	NM_001157766.1	Zea mays prolyl 4-hydroxylase alpha-2 subunit (LOC100284871), mRNA >gb|EU969971.1| Zea mays clone 337951 prolyl 4-hydroxylase alpha-2 subunit precursor, mRNA, complete cds	104	145	0.53	3e-19	0.85
Unigene215	HO068166	510	2	translation regulation	NM_001155330.1	Zea mays tryptophanyl-tRNA synthetase (LOC100282419), mRNA >gb|EU960838.1| Zea mays clone 228969 tryptophanyl-tRNA synthetase mRNA, complete cds	134	134	0.17	4e-28	0.93
Unigene216	GW820140	163	1	no function	BT085072.1	Zea mays full-length cDNA clone ZM_BFb0279K08 mRNA, complete cds	60.8	60.8	0.3	2e-06	0.88
Unigene217	GW820141	107	1	no function	NM_001147480.1	Zea mays hypothetical protein LOC100273031 (LOC100273031), mRNA >gb|BT040038.1| Zea mays full-length cDNA clone ZM_BFc0060H18 mRNA, complete cds	75.2	123	0.13	4e-10	0.93
Unigene218	HO068167	295	2	transcription regulation	NM_001156390.1	Zea mays mov34/MPN/PAD-1 family protein (LOC100283490), mRNA >gb|EU964921.1| Zea mays clone 282565 mov34/MPN/PAD-1 family protein mRNA, complete cds	190	190	0.85	3e-45	0.81
Unigene219	HO068168	487	1	transcription regulation	EU953030.1	Zea mays clone 1376443 nucleotide binding protein mRNA, complete cds	636	636	0.92	5e-179	0.9
Unigene220	HO068151	374	2	carbon metabolism	NM_001111582.1	Zea mays pyruvate decarboxylase3 (pdc3), mRNA >gb|AF370005.1| Zea mays pyruvate decarboxylase (pdc3) mRNA, complete cds	571	571	0.89	1e-159	0.98
Unigene221	HO068152	573	1	oxidation reduction	EU956753.1	Zea mays clone 1572652 cytochrome P450 CYP97A16 mRNA, complete cds	480	539	0.62	3e-132	0.89
Unigene222	HO068153	524	1	oxidation reduction	EU956753.1	Zea mays clone 1572652 cytochrome P450 CYP97A16 mRNA, complete cds	113	218	0.61	1e-21	0.9
Unigene223	HO068154	205	1	no homology	EU973862.1	Zea mays clone 422736 mRNA sequence	46.4	46.4	0.48	0.059	0.73
Unigene224	HO068155	332	1	signal transduction	EU970302.1	Zea mays clone 343196 WD-repeat protein-like mRNA, complete cds	201	273	0.89	2e-48	0.83
Unigene225	HO068156	170	1	no function	NM_001147735.1	Zea mays hypothetical protein LOC100273294 (LOC100273294), mRNA >gb|BT040710.1| Zea mays full-length cDNA clone ZM_BFc0119N09 mRNA, complete cds	51.8	51.8	0.37	0.001	0.8
Unigene226	HO068157	147	1	no function	NM_001154927.1	Zea mays protein aq_1857 (LOC100282014), mRNA >gb|EU959224.1| Zea mays clone 212452 protein aq_1857 mRNA, complete cds	127	127	0.8	1e-26	0.86
Unigene227	HO068158	325	1	signal transduction	NM_001157559.1	Zea mays diacylglycerol kinase (LOC100284664), mRNA >gb|EU969238.1| Zea mays clone 327359 diacylglycerol kinase mRNA, complete cds	318	318	0.59	1e-83	0.96
Unigene228	HO068159	339	1	no function	BT054494.1	Zea mays full-length cDNA clone ZM_BFc0099N07 mRNA, complete cds	342	342	0.79	1e-90	0.88
Unigene229	HO068160	307	1	signal transduction	NM_001154606.1	Zea mays TBC domain containing protein (LOC100281686), mRNA >gb|EU957547.1| Zea mays clone 1597118 TBC domain containing protein mRNA, complete cds	147	195	0.42	4e-32	0.93
Unigene230	HO068178	304	1	no function	BT039238.1	Zea mays full-length cDNA clone ZM_BFc0002A15 mRNA, complete cds	322	322	0.76	7e-85	0.91
Unigene231	HO068179	172	1	carbon metabolism	EU971052.1	Zea mays clone 356579 sucrose synthase 1 mRNA, complete cds	217	217	0.82	1e-53	0.94
Unigene232	HO068180	266	1	signal transduction	AJ307886.1	Zea mays partial mRNA for pollen signalling protein with adenylyl cyclase activity (psiP gene)	125	200	0.44	9e-26	1
Unigene233	HO068181	205	1	no function	BT066470.1	Zea mays full-length cDNA clone ZM_BFb0001O15 mRNA, complete cds	118	118	0.58	1e-23	0.82
Unigene234	HO068182	240	1	carbon metabolism	EU957216.1	Zea mays clone 1585938 glucose-6-phosphate 1-dehydrogenase 2 mRNA, complete cds	280	280	0.8	2e-72	0.92
Unigene235	HO068183	459	1	no function	AY105698.1	Zea mays PCO119385 mRNA sequence	457	457	0.67	2e-125	0.93
Unigene236	HO068184	155	1	no function	BT087126.1	Zea mays full-length cDNA clone ZM_BFb0009J19 mRNA, complete cds	143	143	0.58	2e-31	0.95
Unigene237	HO068185	214	1	response to stress	EU965115.1	Zea mays clone 283925 universal stress protein mRNA, complete cds	78.8	78.8	0.3	1e-11	0.88
Unigene238	GW820144	307	1	no homology	AM406671.1	Lactococcus lactis subsp. cremoris MG1363, complete genome	44.6	44.6	0.09	0.33	0.93
Unigene239	HO068186	224	3	no function	NM_001058956.1	Oryza sativa (japonica cultivar-group) Os04g0307200 (Os04g0307200) mRNA, complete cds	109	109	0.62	6e-21	0.79
Unigene240	GW820145	474	2	no function	BT061048.1	Zea mays full-length cDNA clone ZM_BFb0091F14 mRNA, complete cds	71.6	71.6	0.13	4e-09	0.85
Unigene241	HO068188	646	1	no function	NM_001150313.1	Zea mays hypothetical protein LOC100276552 (LOC100276552), mRNA >gb|EU963199.1| Zea mays clone 258960 hypothetical protein mRNA, complete cds	390	390	0.94	4e-105	0.76
Unigene242	HO068189	311	1	carbon metabolism	EU971052.1	Zea mays clone 356579 sucrose synthase 1 mRNA, complete cds	237	291	0.86	2e-59	0.81
Unigene243	HO068190	297	1	signal transduction	AJ307886.1	Zea mays partial mRNA for pollen signalling protein with adenylyl cyclase activity (psiP gene)	78.8	125	0.69	1e-11	0.89
Unigene244	HO068191	320	1	signal transduction	NM_001035877.1	Arabidopsis thaliana CAND1 (CULLIN-ASSOCIATED AND NEDDYLATION DISSOCIATED); binding (CAND1) mRNA, complete cds	132	132	0.55	8e-28	0.77
Unigene245	HO068192	417	2	signal transduction	NM_001112028.1	Zea mays protein kinase C inhibitor (fmi1(pki)), mRNA >emb|Z29643.1| Z.mays (A619) PKCI mRNA for protein kinase C Inhibitor	444	444	0.8	1e-121	0.89
Unigene246	HO068193	267	1	no function	EU953601.1	Zea mays clone 1437891 hypothetical protein mRNA, complete cds	336	336	0.71	3e-89	0.99
Unigene247	HO068194	278	1	signal transduction	AJ307886.1	Zea mays partial mRNA for pollen signalling protein with adenylyl cyclase activity (psiP gene)	215	258	0.76	7e-53	0.99
Unigene248	HO068195	285	1	transporter activity	NM_001153664.1	Zea mays nonspecific lipid-transfer protein (LOC100280743), mRNA >gb|EU953493.1| Zea mays clone 1424215 nonspecific lipid-transfer protein precursor, mRNA, complete cds	381	381	0.87	8e-103	0.94
Unigene249	HO068196	394	1	signal transduction	AL121898.23	Human DNA sequence from clone RP11-430K20 on chromosome 20 Contains the 5' end of the PLCB4 gene for phospholipase C beta 4 and a CpG island, complete sequence	53.6	53.6	0.13	0.0008	0.82
Unigene250	HO068198	457	1	no function	EU967825.1	Zea mays clone 306404 hypothetical protein mRNA, complete cds	84.2	84.2	0.15	5e-13	0.88
Unigene251	GW820146	443	1	no function	BT055294.1	Zea mays full-length cDNA clone ZM_BFc0132I22 mRNA, complete cds	51.8	51.8	0.18	0.003	0.76
Unigene252	HO068199	293	1	secondary metabolism	NM_001155761.1	Zea mays delta-7-sterol-C5 (LOC100282855), mRNA >gb|EU962539.1| Zea mays clone 243535 delta-7-sterol-C5 mRNA, complete cds	405	405	0.78	8e-110	0.99
Unigene253	HO068200	448	1	transcription regulation	EU953030.1	Zea mays clone 1376443 nucleotide binding protein mRNA, complete cds	150	150	0.39	4e-33	0.79
Unigene254	HO068201	391	1	no function	AY108982.1	Zea mays PCO061972 mRNA sequence	134	134	0.2	3e-28	0.96
Unigene255	HO068202	336	1	secondary metabolism	NM_001157741.1	Zea mays dihydroflavonol-4-reductase (LOC100284846), mRNA >gb|EU969875.1| Zea mays clone 336720 dihydroflavonol-4-reductase mRNA, complete cds	187	187	0.53	4e-44	0.85
Unigene256	GW820147	200	1	no homology	FJ897237.1	Uncultured mycorrhizal fungus clone 257 Tomentella30 18S ribosomal RNA, internal transcribed spacer 1, 5.8S ribosomal RNA, internal transcribed spacer 2, and 28S ribosomal RNA gene, region	41	41	0.17	2.4	0.85
Unigene257	HO068203	158	1	no function	BT055991.1	Zea mays full-length cDNA clone ZM_BFc0102B24 mRNA, complete cds	84.2	84.2	0.56	2e-13	0.82
Unigene258	HO068204	318	1	no function	BT068509.1	Zea mays full-length cDNA clone ZM_BFb0231A14 mRNA, complete cds	127	220	0.59	3e-26	0.87
Unigene259	GW820148	186	1	no homology	AC120889.3	Oryza sativa Japonica Group chromosome 11 clone OSJNBa0018K14, complete sequence	41	41	0.18	2.2	0.88
Unigene260	HO068206	312	1	signal transduction	NM_001155026.1	Zea mays ethylene-responsive protein (LOC100282113), mRNA >gb|EU959618.1| Zea mays clone 218887 ethylene-responsive protein mRNA, complete cds	111	111	0.25	2e-21	0.91
Unigene261	HO068207	178	1	signal transduction	NM_001155663.1	Zea mays shaggy-related protein kinase eta (LOC100282757), mRNA >gb|EU962214.1| Zea mays clone 241012 shaggy-related protein kinase eta mRNA, complete cds	109	109	0.5	5e-21	0.89
Unigene262	HO068208	299	1	no function	BT040254.1	Zea mays full-length cDNA clone ZM_BFc0073K07 mRNA, complete cds	93.3	141	0.56	7e-16	0.81
Unigene263	HO068209	172	1	transcription regulation	NM_001156390.1	Zea mays mov34/MPN/PAD-1 family protein (LOC100283490), mRNA >gb|EU964921.1| Zea mays clone 282565 mov34/MPN/PAD-1 family protein mRNA, complete cds	208	208	0.8	6e-51	0.93
Unigene264	GW820149	138	1	no function	BT085115.1	Zea mays full-length cDNA clone ZM_BFb0295B12 mRNA, complete cds	55.4	55.4	0.37	7e-05	0.85
Unigene265	GW820150	273	1	no homology	AL929136.5	Mouse DNA sequence from clone RP23-442B16 on chromosome 2 Contains part of the Kif16b gene for kinesin family member 16B, complete sequence	44.6	44.6	0.1	0.29
Unigene266	GW820151	269	1	no homology	NG_006330.2	Rattus norvegicus vomeronasal 2 receptor, pseudogene 36 (Vom2r-ps36) on chromosome 1	44.6	44.6	0.1	0.28	0.96
Unigene267	HO068210	362	1	no function	EU961489.1	Zea mays clone 235883 hypothetical protein mRNA, complete cds	199	199	0.67	7e-48	0.82
Unigene268	GW820151	176	1	no function	NM_001149452.1	Zea mays hypothetical protein LOC100275358 (LOC100275358), mRNA >gb|EU955446.1| Zea mays clone 1532503 hypothetical protein mRNA, complete cds	93.3	93.3	0.72	4e-16	0.78
Unigene269	HO068211	429	1	protein degration	NM_001156398.1	Zea mays COP9 signalosome complex subunit 2 (LOC100283498), mRNA >gb|EU964934.1| Zea mays clone 282641 COP9 signalosome complex subunit 2 mRNA, complete cds	154	276	0.58	3e-34	0.87
Unigene270	GW820152	144	1	no function	EZ062955.1	TSA: Zea mays contig64077, mRNA sequence	84.2	84.2	0.54	2e-13	0.85
Unigene271	GW820153	224	1	no homology	CU984570.4	Zebrafish DNA sequence from clone CH1073-158I10 in linkage group 6, complete sequence	46.4	46.4	0.13	0.065	0.93
Unigene272	HO068213	329	1	carbon metabolism	EU959948.1	Zea mays clone 220817 alcohol dehydrogenase 1 mRNA, complete cds	159	159	0.61	6e-36	0.78
Unigene273	GW820154	102	1	no homology	EZ098391.1	TSA: Zea mays contig34046, mRNA sequence	41	41	0.37	1	0.87
Unigene274	HO068214	326	1	no function	BT067554.1	Zea mays full-length cDNA clone ZM_BFc0089K15 mRNA, complete cds	66.2	128	0.38	1e-07	0.89
Unigene275	HO068215	674	1	no function	EU962158.1	Zea mays clone 240640 hypothetical protein mRNA, complete cds	513	513	0.55	5e-142	0.9
Unigene276	GW820155	477	1	amino acid metabolism	EU976594.1	Zea mays clone 984502 cystatin mRNA, complete cds	91.5	91.5	0.16	4e-15	0.86
Unigene277	HO068216	407	1	signal transduction	EU962043.1	Zea mays clone 239853 ras-related protein ARA-3 mRNA, complete cds	527	527	0.92	1e-146	0.91
Unigene278	HO068217	433	1	signal transduction	NM_001112058.1	Zea mays defective kernel1 (dek1), mRNA >gb|AY061806.1| Zea mays B73 calpain-like protein (dek1) mRNA, complete cds	695	695	0.91	0	0.98
Unigene279	HO068218	282	1	transporter activity	NM_001153664.1	Zea mays nonspecific lipid-transfer protein (LOC100280743), mRNA >gb|EU953493.1| Zea mays clone 1424215 nonspecific lipid-transfer protein precursor, mRNA, complete cds	165	165	0.81	1e-37	0.76
Unigene280	GW820156	104	1	no function	BT041035.1	Zea mays full-length cDNA clone ZM_BFc0168O21 mRNA, complete cds	73.4	73.4	0.66	2e-10	0.86
Unigene281	HO068220	186	1	translation regulation	EU962676.1	Zea mays clone 244649 40S ribosomal protein S6 mRNA, complete cds	230	230	0.82	2e-57	0.93
Unigene282	HO068221	192	1	no function	EU962189.1	Zea mays clone 240863 hypothetical protein mRNA, complete cds	125	125	0.38	6e-26	0.97
Unigene283	HO068222	487	1	transcription regulation	NM_001153558.1	Zea mays nucleotide binding protein (LOC100280640), mRNA >gb|BT065831.1| Zea mays full-length cDNA clone ZM_BFc0128M15 mRNA, complete cds	176	176	0.57	1e-40	0.74
Unigene284	GW820157	132	1	response to stress	EU965742.1	Zea mays clone 288439 universal stress protein mRNA, complete cds	57.2	57.2	0.31	2e-05	0.9
Unigene285	GW820158	265	1	no homology	EZ065022.1	TSA: Zea mays contig00654, mRNA sequence	42.8	42.8	0.13	0.97	0.86
Unigene286	HO068223	310	1	transporter activity	AF326489.1	Zea mays plasma membrane integral protein ZmPIP1-5 mRNA, complete cds	167	227	0.78	4e-38	0.9
Unigene287	HO068224	532	1	transcription regulation	NM_001153547.1	Zea mays CCR4-NOT transcription complex subunit 6 (LOC100280629), mRNA >gb|EU952967.1| Zea mays clone 1371511 CCR4-NOT transcription complex subunit 6 mRNA, complete cds	107	107	0.27	5e-20	0.78
Unigene288	HO068225	429	1	no function	NM_001138101.1	Zea mays hypothetical protein LOC100192917 (LOC100192917), mRNA >gb|EU969674.1| Zea mays clone 333899 hypothetical protein mRNA, complete cds	239	239	0.6	1e-59	0.82
Unigene289	HO068226	465	1	signal transduction	EU642564.1	Sorghum bicolor protein pyrophosphatase mRNA, complete cds	250	250	0.51	6e-63	0.83
Unigene290	GW820159	191	1	no function	U965742.1	Zea mays clone 288439 universal stress protein mRNA, complete cds	82.4	82.4	0.34	8e-13	0.89
Unigene291	HO068228	402	1	signal transduction	NM_001112369.1	Zea mays protein phosphatase 2A regulatory subunit A (LOC732740), mRNA >gb|AY940682.1| Zea mays protein phosphatase 2A regulatory subunit A mRNA, complete cds	154	154	0.23	3e-34	0.95
Unigene292	HO068229	531	1	carbon metabolism	EU965641.1	Zea mays clone 287701 pyruvate dehydrogenase E1 component subunit beta mRNA, complete cds	167	167	0.62	7e-38	0.73
Unigene293	HO068230	749	1	amino acid metabolism	X63429.1	P.miliaceum mRNA for aspartate aminotransferase (pcAAT2)	161	260	0.47	4e-36	0.83
Unigene294	HO068231	257	1	transporter activity	NM_001157485.1	Zea mays patellin-1 (LOC100284590), mRNA >gb|EU968958.1| Zea mays clone 325220 patellin-1 mRNA, complete cds	221	221	0.74	2e-54	0.84
Unigene295	HO068232	280	1	no function	BT065044.1	Zea mays full-length cDNA clone ZM_BFc0161M01 mRNA, complete cds	165	165	0.8	1e-37	0.78
Unigene296	HO068233	236	1	carbon metabolism	NM_001111858.1	Zea mays malate synthase1 (mas1), mRNA >gb|L35914.1|MZEMALSYNT Zea mays malate synthase (MS) mRNA, complete cds	105	105	0.82	8e-20	0.73
